# Supplementary material for: Retinoblastoma treatment in a Brazilian population. Presentation and long‐term results
Source: Cancer Med. 2024 Jan 19;13(3):e6683. doi: 10.1002/cam4.6683 (PMC10905530; doi:10.1002/cam4.6683)
Supplement: Supplementary file 2 — Appendix S2 [file CAM4-13-e6683-s002.zip]

Archive with 2 entries (2 files):
- Appendix S2.docx
- cam46683-sup-0002-AppendixS2.pdf
